# Supplementary material for: Healthy Food Policies Documented in University Food Service Contracts
Source: Int J Environ Res Public Health. 2023 Aug 21;20(16):6617. doi: 10.3390/ijerph20166617 (PMC10454280; doi:10.3390/ijerph20166617)
Supplement: Supplementary file 1 [file ijerph-20-06617-s001.zip]

Archive with 1 entries (1 files):
- ijerph-2469201-supplementary.pdf
